# Supplementary material for: Identification of single-stranded and double-stranded dna binding proteins based on protein structure
Source: BMC Bioinformatics. 2014 Nov 6;15(Suppl 12):S4. doi: 10.1186/1471-2105-15-S12-S4 (PMC4243121; doi:10.1186/1471-2105-15-S12-S4)
Supplement: Additional file 2 — This file describes the classified results of the unknown proteins by the mixed set classifier. [file 1471-2105-15-S12-S4-S2.xlsx]

## Sheet: Sheet1
Name	Length	Curvature	TM-score	Prediction results (0-DSB，1-SSB)
1A0A	30.2199	2.04485	0.23513	0
1A1I	3.38664	1.03469	0.18853	0
1ADR	23.7966	2.15549	0.25246	0
1B63	30.8613	1.93185	0.34425	0
1B69	16.8837	1.90493	0.24078	0
1B9M	62.2486	2.29417	0.50875	1
1BAZ	10.625	1.10042	0.20207	0
1BGF	33.3923	2.0091	0.33861	0
1BGW	11.1556	1.10246	0.39075	1
1BM8	22.9929	1.74843	0.28889	0
1BY4	30.5654	1.9674	0.2339	0
1C1K	48.3952	2.08481	0.33579	0
1C8G	73.3373	2.34575	0.3293	0
1CG0	79.4313	3.0035	0.30623	0
1CLD	10.6862	1.36826	0.13906	0
1CY8	57.7743	2.81422	0.3589	0
1D3Y	69.5894	2.0076	0.33955	0
1D8B	20.3652	1.38892	0.23491	0
1DML	123.87	3.27208	0.38225	0
1DV0	9.03147	1.09542	0.22525	1
1E4H	38.6039	3.00305	0.31869	0
1E7D	28.2	1.87024	0.23535	0
1EAQ	105.266	2.31628	0.3289	0
1EG2	40.2971	1.89179	0.33242	0
1EIJ	21.3044	1.432	0.20886	0
1EYF	20.311	1.35388	0.26911	0
1F1E	15.741	1.18133	0.32136	1
1F6O	50.4906	2.87899	0.43936	0
1F6V	7.49879	1.53484	0.26711	1
1FIP	37.2484	1.4554	0.21238	0
1G2H	10.9647	1.20442	0.21245	0
1G5H	121.169	1.93501	0.36816	1
1G8E	33.7463	1.75809	0.2853	0
1GCB	34.1345	1.85068	0.40223	1
1GTW	21.373	1.72513	0.16939	0
1GVD	25.7199	1.86329	0.22717	0
1H3L	44.9506	2.13684	0.28509	0
1HKQ	36.8321	2.08161	0.28034	0
1HLO	63.3438	4.93725	0.22412	0
1HLV	23.8303	1.46294	0.28595	0
1HSJ	75.8225	2.71596	0.3912	0
1HUZ	38.2922	1.54072	0.33251	0
1HW1	33.2673	1.37849	0.393	1
1IFY	21.6913	2.19413	0.18043	0
1IG1	44.8607	2.19591	0.35742	0
1IHV	43.1427	3.76503	0.27485	0
1IN4	79.6921	4.61535	0.27371	0
1IR6	85.124	2.10389	0.31847	0
1IRZ	13.5657	1.31582	0.2254	0
1J07	88.2369	2.86955	0.37485	0
1J1V	33.5344	2.19992	0.28444	0
1J4P	71.1389	2.93877	0.31531	0
1JEY	110.486	2.09322	0.32795	0
1JGS	42.2561	1.54154	0.36528	0
1JUN	23.233	1.64606	0.16558	0
1K99	54.4557	2.83551	0.28203	0
1KAF	74.6637	3.39239	0.31962	0
1KKX	55.6331	4.125	0.25791	0
1KU9	54.8283	1.66389	0.23505	0
1KW4	16.6501	1.27793	0.24327	0
1L3L	55.839	1.76595	0.33937	0
1L3R	35.9723	1.89425	0.4463	1
1L8Y	14.517	1.25709	0.23818	0
1LMB	30.4697	2.13669	0.2632	0
1LPV	37.1504	1.9095	0.20881	0
1M3H	33.9492	2.3587	0.32243	0
1M55	81.0322	2.21885	0.3453	0
1M5R	100.119	2.63957	0.3174	0
1M6I	38.9134	1.54482	0.34573	0
1MIJ	5.36711	1.13485	0.25652	1
1MM8	55.6024	2.27466	0.35814	0
1MNM	69.9434	3.41621	0.24789	0
1MOJ	84.5999	2.08594	0.28025	0
1MSZ	3.94816	1.06016	0.21818	1
1MY5	85.0603	3.21684	0.29064	0
1N00	42.5289	2.07177	0.32065	0
1N0W	40.9415	1.73047	0.35217	0
1N83	60.0428	2.42566	0.32921	0
1NEQ	18.8989	1.26759	0.24847	0
1NGN	45.4602	2.27505	0.26436	0
1NLI	49.9853	1.89794	0.36415	0
1NTC	5.48676	2.17032	0.24934	0
1O57	86.0792	2.52665	0.27994	0
1OIS	42.0826	1.92236	0.31066	0
1OLO	65.5502	2.47075	0.36818	0
1ON2	41.9033	1.81519	0.2796	0
1OQJ	51.3759	3.45934	0.26453	0
1OV9	25.039	2.17127	0.224	0
1P4E	108.676	2.17887	0.46233	0
1P4W	12.2911	1.22117	0.25816	1
1P92	51.6787	2.36531	0.31993	0
1P94	8.72938	1.59557	0.24459	0
1PFR	68.2028	1.80933	0.34	0
1PGZ	16.2495	1.13714	0.31264	1
1PH6	71.3824	5.12014	0.69748	1
1Q1V	28.7623	2.84576	0.2474	0
1Q87	48.0341	3.12903	0.31007	0
1Q8H	11.6669	1.82769	0.14465	0
1QGP	13.6234	1.95009	0.22985	0
1QK9	65.4311	2.7628	0.35955	0
1QRV	8.56467	1.82946	0.26414	0
1R1U	40.0345	2.05106	0.26208	0
1R71	58.7833	1.58637	0.25984	0
1R7J	32.0686	2.0742	0.30935	0
1R7M	82.3148	3.97618	0.30988	0
1RES	6.82029	1.13012	0.16769	0
1RFF	135.904	2.80519	0.37293	1
1RIF	56.4632	1.9932	0.35084	0
1RIY	31.6876	1.85122	0.20903	0
1RMD	33.985	2.69716	0.26917	0
1RW2	2.91685	1.06574	0.2813	1
1RZS	7.77458	1.40116	0.23847	0
1S7O	75.2694	2.29418	0.27619	0
1S7Z	38.4156	2.84907	0.26742	0
1SA3	57.1136	2.85435	0.38481	0
1SD4	42.9584	1.77036	0.26534	0
1SFE	50.2049	2.37731	0.34765	0
1SM4	8.41175	1.11961	0.52264	1
1SUZ	57.0817	1.79472	0.3455	0
1SV0	58.1524	1.66149	0.26158	0
1T0F	141.879	3.49097	0.35449	1
1T23	22.7714	1.67067	0.27984	0
1T4W	52.9065	2.33219	0.38435	0
1T7A	21.9516	2.3422	0.23972	0
1TNS	82.0247	6.00993	0.24212	0
1TP4	10.6806	1.09913	0.23017	0
1TXY	55.1213	4.0956	0.76517	1
1TZW	36.171	1.71864	0.30968	0
1U2W	58.2009	2.83726	0.26091	0
1UB4	46.1541	2.94713	0.36338	0
1UD9	98.9589	2.52472	0.41408	0
1UFI	31.0001	1.98968	0.23975	0
1UL4	22.7728	1.46274	0.29497	0
1ULY	26.4288	1.53697	0.30487	0
1UMQ	12.2122	1.76948	0.19929	0
1UT7	42.2614	1.9028	0.37234	0
1UT8	52.8071	1.42073	0.29876	0
1UW0	68.2201	2.29253	0.31857	0
1V64	27.0846	1.5076	0.3002	0
1VHI	51.7001	2.58042	0.27615	0
1VJF	48.1483	2.46631	0.37384	0
1VQI	21.9763	1.50829	0.44354	1
1VTN	42.0354	2.46492	0.27215	0
1W3S	55.0367	1.45699	0.6277	1
1W5T	122.659	2.55759	0.31405	0
1WCV	53.7109	2.4112	0.38744	0
1WEO	5.30699	1.26896	0.23311	1
1WET	43.7017	2.47811	0.25516	0
1WEU	67.3431	1.70398	0.2278	0
1WG2	58.7592	2.06199	0.17864	0
1WG6	84.7311	7.11728	0.4304	0
1WH5	30.2665	2.2426	0.24598	0
1WI3	51.313	3.32403	0.2621	0
1WID	49.5609	2.80172	0.33072	0
1WIJ	66.9441	4.59228	0.28902	0
1WLZ	98.4588	2.7074	0.26578	0
1WNE	88.1009	2.82275	0.32722	0
1WRQ	61.4231	2.0344	0.36841	0
1X2I	69.3989	3.50121	0.22394	0
1X3C	43.755	1.48839	0.20584	0
1X51	83.319	5.00012	0.30384	0
1X5W	20.4102	2.03231	0.16931	0
1X6F	53.0492	2.14942	0.23895	0
1X9N	111.513	2.34226	0.55085	0
1XD7	56.3621	2.67589	0.26802	0
1XFP	97.1058	5.57091	0.30623	0
1XGK	82.5924	3.26784	0.32401	0
1XNA	59.5596	4.02732	0.29726	0
1XPA	9.9067	1.14057	0.30405	1
1XSN	55.8611	2.62259	0.34294	0
1XTK	83.9418	2.84126	0.29277	0
1XYI	19.9082	1.3918	0.33569	0
1Y0U	20.5857	1.56196	0.22816	0
1Y23	68.8088	2.9739	0.28064	0
1Y5R	65.5944	1.80735	0.31871	0
1Y6U	14.7042	1.42727	0.22848	0
1YCQ	17.35	1.43705	0.27884	0
1YD0	19.0396	2.00704	0.27037	0
1YDX	1.42777	1.12818	0.37123	1
1YNX	21.3004	1.71935	0.79851	1
1YTB	10.6735	1.46743	0.29677	1
1YUI	12.665	1.23959	0.18592	0
1Z3E	41.6203	2.02783	0.31851	0
1Z4H	22.5689	2.26667	0.27451	0
1Z6R	117.36	1.85902	0.34758	0
1ZEL	81.4869	3.31144	0.28964	0
1ZME	4.3547	1.85632	0.16028	0
1ZNS	38.48	2.0372	0.3133	0
1ZP7	79.2013	2.55138	0.34282	0
1ZS3	98.0742	1.52172	0.31451	0
1ZTT	59.4787	3.90415	0.27625	0
2A11	38.3404	2.17088	0.29163	0
2A1I	27.8264	1.63887	0.30521	0
2A1J	37.1917	2.45285	0.23233	0
2ADL	62.7283	1.76042	0.21077	0
2AIF	32.4843	1.72195	0.31708	0
2ALC	24.1483	1.61927	0.21373	0
2AN7	22.896	2.13377	0.22586	0
2AQL	61.0937	3.415	0.33474	0
2AUW	102.813	2.58059	0.35811	0
2AWI	148.081	1.75954	0.26616	1
2AXL	54.6451	3.07112	0.31932	0
2AYD	25.7371	1.46771	0.35332	1
2B2N	47.6925	1.6835	0.3335	0
2BA3	45.7506	4.30673	0.23112	0
2BAM	80.7066	2.25095	0.31149	0
2BGC	119.014	1.64584	0.28334	1
2BJ8	39.8406	1.93556	0.26893	0
2BKY	67.7406	3.66246	0.30577	0
2BNK	42.1531	1.9625	0.22069	0
2BYK	34.3864	1.61143	0.17319	0
2C2J	35.9694	3.24451	0.30929	0
2C2U	51.9736	2.05112	0.32832	0
2C96	54.9375	2.51683	0.32005	0
2CBM	20.1006	1.30473	0.31256	1
2CGN	86.4382	2.53598	0.30901	0
2CH0	20.1107	1.59527	0.22636	0
2CHG	66.7504	1.59724	0.32725	0
2CHP	68.8274	3.18799	0.32691	0
2CJJ	25.5516	2.82708	0.24199	0
2CMP	14.0684	1.27477	0.1874	0
2CPG	50.4506	2.16515	0.21202	0
2CPJ	38.1315	3.00136	0.25391	0
2CQ2	28.5456	1.58195	0.27612	0
2CRJ	6.36181	1.47883	0.28332	1
2CU7	37.9297	3.61193	0.23525	0
2CXY	34.432	1.8122	0.21739	0
2CZR	47.7442	1.95232	0.31222	0
2D5R	39.7002	1.87911	0.32202	0
2D7E	58.2762	1.43049	0.2876	0
2D8M	36.4742	1.78786	0.27029	0
2DA7	38.586	2.54864	0.2358	0
2DBF	31.7694	2.1959	0.32475	0
2DDG	41.1141	2.04294	0.36043	0
2DGZ	3.44659	1.10104	0.24972	1
2DH5	42.843	1.62579	0.34619	0
2DL6	32.1787	2.80081	0.2176	0
2DQB	172.748	2.10887	0.3131	1
2DS0	47.9707	2.06764	0.26888	0
2E1N	44.7761	2.0713	0.27512	0
2EBI	55.9187	3.92035	0.26116	0
2EVG	52.8337	2.46512	0.33722	0
2EW0	48.2392	1.94595	0.33575	0
2EWT	26.0178	1.38741	0.24105	0
2EZH	30.731	2.39296	0.21316	0
2EZK	34.6818	1.6181	0.24888	0
2F2E	41.8882	1.53982	0.30404	0
2F7T	54.0689	2.0143	0.35501	0
2FBK	59.1718	3.08363	0.34437	0
2FC7	25.4397	2.04435	0.23667	0
2FD5	29.1603	1.60027	0.26027	0
2FE3	67.1423	2.55675	0.31319	0
2FIP	58.9823	1.60777	0.27507	0
2FKI	40.4084	2.18395	0.30348	0
2FMY	67.4236	2.99512	0.31711	0
2FNP	49.8609	1.6096	0.35238	0
2FPH	81.7092	4.09677	0.29726	0
2FZ4	36.9001	2.40947	0.3191	0
2G3R	32.4148	1.82721	0.37725	1
2G7O	18.4323	2.60868	0.24835	0
2G99	111.512	2.26326	0.32798	0
2G9W	31.662	1.70736	0.26167	0
2GFU	13.4862	1.70219	0.36934	1
2GMG	25.1997	1.77459	0.25274	0
2GPE	49.688	1.71929	0.19751	0
2GUI	37.1008	2.42604	0.3317	0
2GX5	61.8347	3.49683	0.35678	0
2H40	45.4705	1.54789	0.31478	0
2H5X	72.839	1.85454	0.49258	1
2H6B	50.1139	1.73678	0.33601	0
2HI2	29.6743	1.69455	0.36668	1
2HI5	3.51489	1.11261	0.16807	0
2HKV	27.6409	1.53774	0.33871	1
2HUE	90.312	5.26455	0.35803	0
2HW0	16.9775	1.6347	0.31057	1
2HX0	34.0464	1.69738	0.3745	1
2HYJ	44.8365	3.12207	0.30821	0
2HZD	26.1914	1.53623	0.23388	0
2HZM	131.645	1.7928	0.36724	1
2ICT	17.7869	1.27094	0.25505	0
2IEF	18.7549	1.68478	0.27031	0
2IIC	65.9234	1.85372	0.28952	0
2IJL	60.2846	2.76992	0.2603	0
2IO4	11.1771	1.14132	0.40862	1
2IUU	251.475	3.49288	0.31871	0
2J0V	52.8069	2.42406	0.29126	0
2J4D	100.48	2.83424	0.32773	0
2J85	59.0618	2.04584	0.27367	0
2J9P	85.7649	4.09166	0.38831	0
2JBA	41.6443	1.58072	0.30124	0
2JD3	36.5098	1.99597	0.24534	0
2JEX	80.0102	2.49163	0.33835	0
2JMP	15.6116	1.78036	0.27815	0
2JR1	6.82405	1.63849	0.329	1
2JSP	19.2439	1.47505	0.24769	0
2JTM	5.88397	1.28513	0.36744	1
2JUL	22.2041	1.66036	0.25159	0
2JX3	22.2956	1.42643	0.31312	1
2K27	3.62938	1.38015	0.23864	1
2K5V	23.3144	1.71584	0.6929	1
2K6G	35.6954	1.68212	0.27766	0
2K6L	68.2308	6.97639	0.1828	1
2K75	56.1653	3.77832	0.71845	1
2KA6	93.6031	5.21268	0.25657	0
2KEB	28.8003	2.91314	0.24538	0
2KFS	35.5785	2.14701	0.3546	0
2KIW	74.6655	4.08404	0.23299	0
2KJ8	19.5092	1.32073	0.28396	1
2KKP	62.1984	4.07285	0.27174	0
2KKV	58.9038	2.68162	0.25305	0
2KM4	67.3366	3.87363	0.27129	0
2KNG	24.7756	2.45412	0.17758	0
2KNH	48.1486	2.23111	0.23869	0
2KQD	8.51046	1.39314	0.18751	0
2KW3	42.1477	1.95646	0.17778	0
2KZ5	3.33955	1.29517	0.24485	1
2L0K	73.9674	2.62044	0.23148	0
2L1G	28.6498	1.75697	0.334	0
2L3N	15.0696	1.7123	0.26007	0
2L3R	74.5039	2.36192	0.33537	0
2L49	122.058	7.94277	0.25639	0
2L66	22.9509	1.57893	0.20749	0
2L6Z	76.7291	2.84868	0.18623	0
2L8E	36.4384	4.95522	0.23378	1
2L93	47.715	2.48259	0.18295	0
2LLH	1.97595	1.13045	0.23015	1
2LQ6	19.6304	1.55721	0.31982	1
2LTT	70.2824	2.62502	0.37562	0
2LUA	11.1563	1.59029	0.23291	0
2LW1	2.95012	1.27284	0.24821	1
2NOV	170.83	2.3987	0.35328	1
2NX4	112.268	3.68393	0.25943	0
2O03	65.0092	2.48221	0.26578	0
2O4A	58.7915	3.34498	0.29791	0
2O7M	71.3957	4.44824	0.28587	0
2O8B	159.541	2.44483	0.41155	0
2O99	97.2501	3.21574	0.33152	0
2O9L	27.1649	1.62128	0.19275	0
2OD5	41.7728	2.32895	0.29555	0
2OKF	76.7169	2.26882	0.37381	0
2OVG	34.3582	3.50253	0.26472	0
2OWY	164.397	5.50493	0.40207	0
2OXL	38.1971	2.1665	0.22877	0
2OXO	43.2782	3.86581	0.31122	0
2OXV	71.4134	2.94013	0.30526	0
2OZE	90.2836	3.05778	0.39368	0
2P2R	11.2613	1.50342	0.2617	0
2P2U	38.7128	1.95325	0.19805	0
2P5K	17.6723	1.87755	0.25841	0
2PBX	42.7304	1.87391	0.26256	0
2PI2	90.654	3.37174	0.94757	1
2PKH	113.584	4.1552	0.43946	0
2PY9	89.91	2.95063	0.26431	0
2Q2T	30.9115	1.18329	0.50818	1
2Q79	29.694	1.97563	0.25725	0
2QDH	72.2084	2.00672	0.34115	0
2QFJ	31.4711	1.40048	0.33925	1
2QIB	73.0631	2.31411	0.26424	0
2QLC	61.9671	1.55555	0.35111	0
2QPW	54.9419	3.03746	0.26857	0
2QSJ	49.8249	1.84849	0.2647	0
2QSX	52.7669	1.79784	0.30605	0
2QU7	65.9448	1.98191	0.32279	0
2QV0	73.5691	4.36886	0.26494	0
2QWW	69.6174	1.96499	0.26932	0
2QXS	115.915	3.599	0.32284	0
2R2W	73.8132	3.08169	0.33896	0
2RBA	37.6503	2.76379	0.34918	0
2RDP	40.71	1.71788	0.31565	0
2REB	99.5704	5.40679	0.40454	0
2RGY	30.1093	1.80785	0.33965	0
2RH3	51.2119	2.4431	0.33621	0
2RHI	43.2148	1.73062	0.3426	0
2RNN	35.0151	1.98023	0.26966	0
2ROH	12.2653	1.07956	0.25153	1
2RQP	28.4411	1.4775	0.24841	0
2RRD	31.2798	1.91706	0.25258	0
2TBD	14.7336	1.11581	0.3384	1
2UVP	102.285	2.22396	0.36318	0
2UXI	53.8461	2.33215	0.30414	0
2V0R	65.114	2.11835	0.32728	0
2V0X	68.4996	2.17293	0.2532	0
2V79	54.0357	2.40168	0.28728	0
2V89	15.5011	1.2157	0.30546	1
2VEQ	32.2479	1.29008	0.29012	0
2VKV	31.0841	1.75633	0.31737	0
2VL6	77.7196	2.33494	0.69224	1
2VPK	59.6766	3.34372	0.28108	0
2VQC	27.8748	2.43365	0.26311	0
2VRZ	38.8945	1.49677	0.22444	0
2VSF	63.5481	1.8443	0.31071	0
2W1R	55.1623	4.41534	0.34924	0
2W25	63.8544	2.41605	0.30844	0
2W74	101.94	2.01123	0.33561	0
2W7N	5.32125	1.91492	0.2307	0
2WPU	49.1196	3.92376	0.37578	0
2WQI	49.7277	2.16112	0.15819	0
2WYQ	17.1891	1.40234	0.23359	0
2X35	50.7132	2.59302	0.32757	0
2XBM	92.0671	4.88338	0.32096	0
2XD7	87.3809	2.02189	0.35338	0
2XJ3	36.1539	1.90892	0.25278	0
2XJ9	57.702	2.96238	0.31309	0
2XO6	79.7118	3.4882	0.32781	0
2XRZ	53.6938	2.01856	0.36783	0
2Y3M	60.9815	1.86775	0.27878	0
2Y7P	40.2003	1.83548	0.31175	0
2Y8Q	53.8568	1.88257	0.33926	0
2YTX	33.005	1.40228	0.50359	1
2YVA	74.4108	3.69679	0.37893	0
2Z47	76.3593	3.03539	0.28205	0
2Z4P	53.9509	1.48975	0.28782	0
2Z4S	63.2731	3.1981	0.31115	0
2ZCM	44.0383	1.68095	0.30864	0
2ZHG	38.2872	1.92355	0.26792	0
2ZKZ	52.584	1.9076	0.25727	0
2ZMI	74.0763	2.67772	0.33019	0
2ZQE	22.9015	1.3497	0.23921	0
2ZWJ	54.2556	3.33957	0.32131	0
3A1J	59.1425	2.5206	0.39484	0
3A5T	22.1357	1.49256	0.2416	0
3A77	110.545	2.03422	0.31182	0
3AK8	61.0941	1.25361	0.31499	0
3AL2	45.166	2.7555	0.30486	0
3ANP	144.659	2.08753	0.27881	1
3ASL	18.8736	1.64518	0.23102	0
3ASM	30.3538	1.50467	0.31853	0
3AXJ	30.0318	1.89002	0.31387	0
3AXY	116.629	2.20519	0.37534	0
3B02	26.0578	1.5921	0.33092	1
3B0D	65.0837	2.61998	0.23063	0
3B20	103.493	2.19203	0.38683	0
3B2N	52.6674	3.0084	0.30618	0
3B39	57.0327	2.67324	0.33106	0
3B66	57.3185	2.14423	0.34345	0
3B81	81.8982	10.0733	0.28532	1
3BAQ	36.8682	2.05071	0.3702	0
3BC4	54.9128	2.66209	0.36675	0
3BDD	51.1416	2.68568	0.2948	0
3BEJ	86.4857	1.96759	0.3266	0
3BFN	36.4018	1.75773	0.34725	0
3BFU	129.503	1.84946	0.28691	1
3BKT	54.8081	3.36416	0.25746	0
3BOS	53.759	2.20359	0.25546	0
3BPV	20.6631	1.43099	0.36768	1
3BQO	30.2831	1.61299	0.40498	1
3BQY	70.2917	2.63684	0.27438	0
3BRQ	40.3913	1.89135	0.30558	0
3BRU	44.5691	1.82806	0.26325	0
3BS1	35.8234	1.95136	0.29743	0
3BS3	18.8863	1.50213	0.22829	0
3BSB	35.4906	1.82742	0.24939	0
3BTP	87.3176	2.44091	0.3322	0
3BTV	60.8352	1.4636	0.31918	0
3BU8	76.7116	1.94801	0.37439	0
3BXF	87.3629	4.17263	0.3239	0
3BY6	84.1461	2.89207	0.27059	0
3BZJ	72.5481	3.39992	0.33137	0
3C1D	68.7541	4.0564	0.22042	0
3C25	78.8036	2.50849	0.35967	0
3C2G	63.0523	1.8808	0.29746	0
3C57	32.1577	3.55158	0.24475	0
3C58	33.098	2.27997	0.38605	0
3C6A	30.3153	1.39325	0.39735	1
3CB6	106.343	2.44073	0.36878	0
3CJD	63.8469	4.28263	0.2738	0
3CJW	68.0807	2.4146	0.29555	0
3CLK	47.7961	1.4497	0.26636	0
3CLN	66.2035	1.79605	0.27131	0
3CLO	136.052	4.21888	0.32365	0
3CNB	30.9341	1.64084	0.30376	0
3CRJ	122.803	1.53237	0.23111	1
3CRP	50.3934	1.79103	0.16722	0
3CTP	54.7003	2.29234	0.32045	0
3CWR	54.4326	3.40702	0.31984	0
3CXU	100.399	1.7185	0.32987	0
3CZ6	88.8061	2.19533	0.30586	0
3D06	61.9945	3.10426	0.35009	0
3D1N	117.272	3.05823	0.25376	0
3D6W	46.9521	1.8068	0.35856	0
3D8U	59.6519	1.97658	0.27729	0
3DCF	90.0637	1.97087	0.2513	0
3DEE	80.8813	2.4811	0.30839	0
3DEU	64.4376	2.2698	0.35783	0
3DI8	61.0431	4.61579	0.3755	0
3DJL	86.7344	2.04739	0.36958	0
3DKX	79.4107	1.65892	0.35611	0
3DPJ	98.214	1.40478	0.27686	0
3E1S	45.2403	2.53097	0.33845	0
3E1U	65.8315	3.55542	0.31525	0
3E3M	76.3428	3.65787	0.28252	0
3E7Q	53.5164	2.40073	0.27253	0
3E97	74.3488	3.38541	0.28997	0
3E9F	68.8047	3.72949	0.35798	0
3ECH	81.0048	3.70954	0.31969	0
3EI3	119.963	3.01	0.38579	0
3EMQ	75.8028	2.593	0.36338	0
3EQX	58.8603	2.86601	0.34885	0
3ER9	70.9521	1.87282	0.37502	0
3EU7	36.8523	1.77473	0.348	0
3EUL	66.4476	1.89855	0.28786	0
3EUS	32.4718	1.77746	0.28689	0
3EY1	34.364	1.47405	0.31672	0
3EZ2	88.2891	2.61089	0.40935	0
3F1B	66.9797	2.70292	0.28798	0
3F1P	23.6535	1.76451	0.3459	1
3F1Z	55.6437	1.51176	0.65843	1
3F2B	62.649	1.54581	0.72387	1
3F5R	88.8823	5.87473	0.35147	0
3F6C	57.2767	2.07996	0.25169	0
3F6V	34.714	1.96454	0.26124	0
3F8L	61.1025	2.57324	0.51615	1
3FAJ	21.1576	1.53228	0.28675	0
3FD3	45.8381	1.91317	0.33095	0
3FD9	72.2256	2.23357	0.2649	0
3FEJ	45.4407	1.40004	0.32555	0
3FHG	49.7988	1.82739	0.28536	0
3FHW	53.0305	6.11679	0.73556	1
3FKC	73.039	3.30957	0.23385	0
3FMY	26.6919	1.98524	0.23533	0
3FPN	40.7137	1.85308	0.28657	0
3FRQ	47.7915	1.82804	0.27419	0
3FSP	33.3646	2.14589	0.30531	0
3FYM	36.1217	2.19916	0.28141	0
3G00	94.0541	3.84203	0.36913	0
3G1M	30.7558	1.78752	0.27542	0
3G85	55.6812	2.27154	0.28475	0
3GA8	3.93359	1.02247	0.25085	1
3GBG	68.2253	3.27509	0.34119	0
3GBV	97.5645	1.83084	0.30225	0
3GF2	15.5107	1.45256	0.36906	1
3GIO	65.0704	1.94467	0.34313	0
3GL6	2.47938	1.02104	0.21378	1
3GLB	74.4434	1.58176	0.31316	0
3GP4	3.31752	1.00566	0.26705	1
3GPV	2.29922	1.33562	0.25251	1
3GRA	61.5858	3.22604	0.2966	0
3GUD	2.81016	1.17274	0.32205	1
3GUV	21.7959	2.2006	0.28031	0
3GV6	13.5265	1.42951	0.27438	1
3GW2	6.18535	1.29697	0.30107	1
3GYD	71.5149	3.77814	0.27289	0
3H0D	44.7485	1.73429	0.27606	0
3H1D	80.1715	2.13459	0.31294	0
3H4L	55.3151	1.41855	0.37797	0
3H5T	1.9998	1.00036	0.2856	1
3HHF	31.8074	1.46022	0.25878	0
3HM5	26.6367	3.22962	0.29686	0
3HNM	1.98888	1.00606	0.30131	1
3HO1	117.884	2.82592	0.39166	0
3HQR	70.8445	4.95656	0.37704	0
3HS3	67.9612	2.63122	0.27452	0
3HSR	56.2293	2.16138	0.36649	0
3HTN	78.2106	2.59286	0.38141	0
3HTS	26.741	1.57477	0.2626	0
3HUG	89.9096	1.89318	0.28356	0
3I1L	90.6076	2.21279	0.31262	0
3I2E	65.1807	2.51403	0.38377	0
3I38	78.6431	3.25751	0.27104	0
3I49	94.7581	4.75923	0.36213	0
3I4P	15.5531	1.21473	0.28312	1
3IAO	41.7847	1.63619	0.39098	1
3IAY	81.1424	1.99158	0.65806	1
3IGC	34.8397	1.49064	0.36271	0
3IGD	34.5764	2.0445	0.33301	0
3IGM	23.0037	1.45279	0.20963	0
3IHU	55.76	1.41827	0.37693	0
3II2	49.5819	3.29589	0.29448	0
3II6	30.3451	1.42977	0.34562	1
3IO5	74.1197	3.12474	0.30939	0
3IP8	67.3064	4.31281	0.27475	0
3IU5	23.8725	1.28302	0.29513	1
3IU6	34.4498	3.72534	0.30255	0
3IVP	35.6463	1.88072	0.2606	0
3IX3	98.0737	5.48547	0.36876	0
3J0K	89.8695	3.41243	0.31332	0
3JTZ	15.777	1.42601	0.30405	1
3JY6	52.1053	2.14385	0.33725	0
3K0L	31.8967	2.1073	0.35222	0
3K2A	23.2536	1.24369	0.22546	0
3K2N	47.3736	2.07427	0.34858	0
3K2Z	59.8038	5.24043	0.33858	0
3K44	61.7967	2.59862	0.3856	0
3K4H	66.0565	1.93606	0.34682	0
3K4T	43.4739	1.51267	0.16361	0
3K59	68.1946	1.79716	0.60689	1
3KEO	66.8118	2.10089	0.28507	0
3KHK	114.402	2.71585	0.3686	0
3KMP	30.4696	2.11816	0.31203	0
3KMR	41.1338	2.33473	0.33217	0
3KN1	34.5597	1.98096	0.36515	0
3KNW	52.5222	2.22453	0.24598	0
3KOJ	47.2806	2.02675	0.67659	1
3KOR	75.5366	2.33285	0.26814	0
3KOV	51.7734	2.4578	0.25479	0
3KP1	88.1913	2.31226	0.37989	0
3KZ5	64.4363	3.9944	0.21517	0
3KZ7	40.3047	2.52676	0.34717	0
3L15	63.3595	2.94746	0.31227	0
3L3U	55.6224	2.54045	0.34514	0
3L41	24.6115	1.85141	0.33474	1
3L51	32.2366	1.35517	0.28149	0
3L5Z	38.6411	2.09695	0.40445	1
3LA7	43.8034	2.1112	0.30116	0
3LDK	58.2186	1.77362	0.43891	1
3LGD	94.3495	2.208	0.40659	0
3LHK	42.8637	1.77056	0.28919	0
3LSG	75.2423	3.49657	0.24646	0
3LV3	82.3589	3.78319	0.32798	0
3LWF	72.0811	1.8029	0.26988	0
3LWJ	35.2551	1.53056	0.25026	0
3LX2	73.5712	2.28925	0.39835	0
3LYR	41.0262	2.70674	0.46552	1
3M03	60.2426	2.40288	0.26434	0
3M1E	20.2627	1.87574	0.28613	0
3M37	81.3374	3.87814	0.37443	0
3M4A	61.5384	2.91404	0.39064	0
3M5B	37.2787	1.62411	0.28376	0
3M66	52.4983	2.64614	0.28385	0
3M6R	49.1487	2.37236	0.32184	0
3M6Z	59.2498	1.89491	0.44503	1
3M89	59.2182	1.74214	0.32889	0
3M9N	105.073	4.15062	0.34156	0
3MAJ	40.5078	1.89882	0.32888	0
3MCP	76.7654	2.3605	0.34054	0
3MEA	52.5271	2.88987	0.33395	0
3MNL	47.1947	2.6819	0.31245	0
3MUJ	13.1311	1.61613	0.30583	1
3N4P	79.1201	1.54442	0.4031	0
3N89	74.0395	2.70999	0.3821	0
3N8B	38.0323	2.13152	0.3045	0
3NCT	113.189	4.47262	0.31186	0
3NFI	31.2809	1.69381	0.3132	0
3NGQ	53.446	2.83405	0.40488	0
3NO0	41.8791	2.16715	0.34337	0
3NO7	24.3943	1.5531	0.22822	0
3O27	29.5189	1.49318	0.26121	0
3O3V	111.041	2.56423	0.34741	0
3OIO	20.6909	1.64599	0.2618	0
3OIQ	46.0136	3.21849	0.64353	1
3OKG	62.1426	1.51854	0.33728	0
3OKT	68.2761	1.83916	0.36587	0
3OLC	26.17	1.70391	0.29384	0
3OM4	68.6268	2.63044	0.38469	0
3OMY	11.0166	1.50698	0.19873	0
3OSN	73.1341	3.56991	0.34027	0
3OXF	74.6568	2.79965	0.27794	0
3OY3	54.5892	1.67521	0.41807	1
3P8B	71.9395	2.21151	0.27429	0
3P9A	45.1595	1.85601	0.31477	0
3PC7	38.7857	2.52403	0.27777	0
3PGG	41.7958	2.70872	0.31999	0
3PV8	43.2482	2.51005	0.38062	0
3Q0F	43.5373	1.82299	0.33155	0
3QAO	54.1327	2.86182	0.26734	0
3QBM	47.7611	1.84441	0.25386	0
3QBT	4.6929	1.58482	0.28985	1
3QO3	69.0186	1.91043	0.30059	0
3QOE	51.4929	1.55718	0.29516	0
3QP4	61.7787	4.40098	0.32855	0
3QU3	133.546	5.83867	0.29505	0
3RCO	28.5879	1.67035	0.25676	0
3RCZ	21.3295	1.52656	0.27466	0
3REU	83.328	2.11027	0.34766	0
3RJP	36.8418	1.78883	0.30417	0
3RKX	59.9767	4.22863	0.30866	0
3RLO	15.6618	1.92803	0.64249	1
3RMB	128.999	1.74725	0.38812	0
3RMH	53.1842	1.68452	0.58752	1
3RSN	53.5308	2.29936	0.27894	0
3RYP	69.6526	2.08088	0.30698	0
3S3M	36.4691	2.07978	0.29614	0
3S57	25.2416	1.25807	0.37924	0
3S7W	85.5029	2.55068	0.34468	0
3SHO	63.1306	1.50779	0.37129	0
3SI8	103.322	3.95171	0.36788	0
3SIB	37.6032	1.58335	0.33308	0
3SON	36.2188	2.89596	0.29054	0
3SSX	35.4469	2.0089	0.24941	0
3SXM	11.6331	1.2542	0.34584	1
3T7R	34.7896	1.61891	0.3264	0
3TB6	95.9254	5.42264	0.34079	0
3THO	108.309	2.22364	0.32989	0
3TOC	43.8601	2.38742	0.34093	0
3TRB	38.4899	2.74856	0.25727	0
3TUO	68.362	2.12922	0.36756	0
3U21	45.3195	3.74488	0.2468	0
3U5L	32.5678	2.36306	0.30302	0
3U7E	51.4763	2.40824	0.32959	0
3UB2	47.7476	3.11022	0.28389	0
3UBT	52.7922	2.3674	0.38854	0
3UC1	29.917	1.80945	0.32251	0
3UFC	107.86	9.06426	0.31915	0
3UGO	47.3049	2.4059	0.2849	0
3ULJ	38.6959	3.38912	0.58039	1
3UN0	58.2091	2.47672	0.25656	0
3UQ8	80.9568	2.99769	0.40275	0
3UX8	73.3339	1.81353	0.33438	0
3UXG	47.9688	3.4488	0.29375	0
3V20	40.8117	2.09786	0.35243	0
3V4G	47.2733	2.14651	0.29186	0
3V6G	60.7791	1.80301	0.27528	0
3V6T	4.70405	1.58237	0.30398	0
3VJZ	70.3376	1.81083	0.29288	0
3VK8	74.0939	2.14995	0.39188	0
3VKX	31.7619	1.63032	0.38735	1
3VX6	58.8095	2.26074	0.35697	0
3ZQ7	41.3482	3.01591	0.3017	0
3ZQO	65.6122	1.58253	0.20859	0
3ZTH	72.4009	3.12624	0.2904	0
4A3N	13.351	1.53273	0.21446	0
4A5N	45.3787	1.50499	0.30991	0
4AYA	30.9587	2.49783	0.22124	0
4B4C	26.3704	3.55025	0.26054	0
4BBQ	6.67674	1.25466	0.242	1
4DHX	76.6531	2.20994	0.17395	0
4E1P	47.2868	3.33293	0.26968	0
4EL5	73.7549	2.32847	0.41551	0
4EQ6	69.5327	1.78231	0.31818	0
4EXG	44.3638	2.39706	0.40455	0
4FBQ	77.6176	2.16681	0.36038	0
4FJO	45.814	3.34614	0.2683	0
4G63	95.5028	1.76574	0.29983	0
4H79	28.8246	1.40945	0.28203	0
4H7A	48.801	2.03531	0.31799	0
4HD0	128.672	4.22635	0.32709	0
4TMK	12.1823	1.25225	0.3305	1
